# Supplementary material for: Association between intestinal functional disorders and anal fistula: evidence from a retrospective case–control study
Source: PeerJ. 2026 Jun 26;14:e21466. doi: 10.7717/peerj.21466 (PMC13312997; doi:10.7717/peerj.21466)
Supplement: Supplemental Information 1 [file peerj-14-21466-s001.xlsx]

## Sheet: data
Group	Sex	Age	height	weight	BMI	Cigarette	Alcohol consumption	Sedentary	High fat diet	Intestinal conditions [1Diarrhea;2Constipation]	AF type [1simple;2complex] [3low;4high]
control group	male	14	155	109	22.6847	no	no	no	no	1
case group	male	17	174	160	26.4236	no	no	yes	no	/	2+4
case group	male	17	169	145	25.3843	no	no	yes	no	/	1+3
control group	male	18	178	121	19.0948	no	no	yes	yes	/
control group	female	18	165	98	17.9982	no	no	yes	no	/
case group	female	19	167	106	19.0039	no	no	no	no	/	2+4
control group	male	20	172	144	24.3375	yes	no	no	no	1
control group	female	20	156	113	23.2166	no	no	yes	no	2
control group	female	20	142	115	28.5162	no	no	no	no	/
case group	male	21	181	157	23.9614	no	no	yes	no	1	1+4
case group	male	21	175	150	24.4898	yes	yes	yes	no	1	2+3
case group	male	21	176	180	29.0548	no	no	no	no	2	1+4
case group	female	21	170	146	25.2595	no	no	yes	no	/	1+3
control group	male	21	172	145	24.5065	no	no	no	no	1
control group	male	21	164	122	22.68	no	no	yes	no	/
control group	male	21	167	134	24.0238	no	no	no	no	/
case group	female	22	165	94	17.2635	no	no	yes	no	1	1+3
case group	male	22	179	132	20.5986	no	no	yes	no	2	1+3
case group	male	22	178	140	22.0932	yes	yes	no	no	/	1+4
case group	male	22	175	100	16.3265	no	no	no	no	/	1+3
control group	male	22	165	116	21.3039	no	no	no	no	1
control group	male	22	177	169	26.9718	yes	yes	no	no	2
case group	female	23	173	132	22.0522	no	no	yes	no	1	1+4
case group	male	23	179	144	22.4712	no	no	no	no	1	1+4
case group	male	23	173	156	26.0617	no	no	no	no	/	2+4
case group	male	23	180	140	21.6049	no	no	yes	no	/	1+4
control group	male	23	175	150	24.4898	no	no	yes	yes	1
control group	female	23	155	122	25.3902	no	no	no	no	2
control group	male	23	184	145	21.4142	no	no	no	no	/
control group	male	23	170	138	23.8754	yes	no	yes	yes	/
case group	male	24	183	160	23.8884	no	no	yes	no	1	1+3
case group	male	24	175	156	25.4694	yes	yes	no	no	1	1+3
case group	male	24	167	197	35.3186	no	no	no	yes	2	1+3
case group	male	24	181	290	44.2599	no	no	yes	no	/	2+3
control group	male	24	168	125	22.1443	no	yes	yes	no	/
control group	female	24	156	125	25.6821	no	no	no	no	/
control group	female	24	156	100	20.5457	no	no	no	no	/
control group	male	24	180	132	20.3704	no	no	no	no	/
case group	female	25	160	134	26.1719	no	no	no	no	1	2+4
case group	female	25	166	101	18.3263	yes	yes	no	no	2	1+3
case group	female	25	165	107	19.6511	no	no	no	no	2	2+3
case group	female	25	168	116	20.5499	no	no	yes	no	2	1+3
case group	male	25	180	136	20.9877	no	yes	yes	no	/	1+3
case group	male	25	180	185	28.5494	yes	yes	yes	no	/	1+3
control group	male	25	170	145	25.0865	no	no	no	yes	1
control group	female	25	150	86	19.1111	no	no	yes	no	2
control group	male	25	162	136	25.9107	yes	yes	no	no	2
control group	male	25	180	140	21.6049	yes	yes	yes	no	/
control group	male	25	166	116	21.048	yes	yes	no	no	/
control group	female	25	157	150	30.4272	no	no	no	no	/
case group	male	26	176	138	22.2753	no	yes	yes	no	2	2+4
case group	female	26	168	105	18.6012	no	no	yes	no	2	1+3
case group	male	26	175	164	26.7755	yes	yes	no	no	/	1+4
case group	male	26	159	190	37.5776	no	yes	no	no	/	1+3
case group	male	26	173	120	20.0474	yes	yes	no	no	/	2+4
case group	male	26	178	154	24.3025	yes	yes	no	no	/	1+3
case group	female	26	155	114	23.7253	no	no	no	no	/	2+3
case group	male	26	165	144	26.4463	no	no	no	no	/	2+4
control group	male	26	176	153	24.6965	no	no	no	no	2
control group	male	26	175	145	23.6735	no	no	yes	no	/
control group	male	26	177	143	22.8223	no	no	yes	no	/
control group	female	26	167	122	21.8724	no	no	yes	no	/
control group	male	26	172	143	24.1685	no	no	no	no	/
control group	male	26	163	120	22.5827	yes	yes	no	no	/
control group	female	26	160	142	27.7344	no	no	yes	no	/
control group	male	26	173	140	23.3887	yes	yes	yes	yes	/
case group	male	27	173	161	26.897	yes	yes	yes	yes	1	2+3
case group	male	27	178	210	33.1398	no	no	yes	no	1	2+4
case group	male	27	173	140	23.3887	no	no	yes	no	/	1+3
case group	male	27	170	180	31.1419	yes	no	no	no	/	2+4
case group	female	27	157	132	26.7759	no	no	no	no	/	1+3
control group	male	27	166	144	26.1286	no	no	no	no	2
control group	female	27	157	132	26.7759	no	no	no	no	2
control group	male	27	176	112	18.0785	yes	yes	no	no	/
control group	female	27	149	108	24.3232	no	no	no	no	/
case group	male	28	182	138	20.8308	no	no	yes	no	1	2+4
case group	female	28	165	104	19.1001	yes	yes	no	no	1	1+3
case group	male	28	170	168	29.0657	no	no	no	no	1	2+3
case group	female	28	158	111	22.232	no	no	no	no	1	1+3
case group	female	28	168	118	20.9042	no	no	yes	no	2	1+3
case group	male	28	177	142	22.6627	no	no	no	no	/	1+3
case group	male	28	178	170	26.8274	yes	yes	yes	no	/	2+4
case group	male	28	177	182	29.0466	yes	yes	no	no	/	2+3
case group	male	28	175	136	22.2041	no	yes	yes	no	/	1+4
case group	male	28	172	200	33.8021	yes	yes	no	no	/	1+3
control group	male	28	175	154	25.1429	yes	yes	no	no	1
control group	male	28	160	115	22.4609	no	no	no	no	1
control group	male	28	164	145	26.9557	no	no	no	no	1
control group	female	28	156	132	27.1203	no	no	no	no	2
control group	male	28	187	159	22.7344	no	no	no	no	2
control group	male	28	174	160	26.4236	yes	yes	yes	no	/
control group	male	28	165	128	23.5078	no	yes	yes	no	/
control group	male	28	174	172	28.4053	no	no	yes	no	/
control group	male	28	173	134	22.3863	no	no	no	no	/
control group	female	28	164	128	23.7954	no	no	no	no	/
control group	male	28	166	140	25.4028	no	no	no	no	/
case group	male	29	173	174	29.0688	yes	yes	yes	no	1	2+4
case group	male	29	175	180	29.3878	no	yes	yes	no	1	2+4
case group	male	29	180	180	27.7778	yes	yes	yes	no	2	2+3
case group	male	29	170	118	20.4152	no	no	no	no	/	1+3
case group	female	29	158	150	30.0433	no	no	no	no	/	1+3
case group	male	29	180	160	24.6914	no	no	yes	no	/	2+3
case group	female	29	169	123	21.5329	yes	no	no	no	/	1+3
case group	male	29	175	190	31.0204	no	yes	yes	no	/	2+3
control group	male	29	167	124	22.231	no	no	yes	no	2
control group	male	29	188	148	20.9371	no	no	no	no	2
control group	male	29	166	129	23.4069	no	no	no	no	/
control group	male	29	174	138	22.7903	no	no	no	no	/
control group	female	29	154	96	20.2395	no	no	yes	no	/
control group	male	29	165	130	23.8751	yes	no	no	no	/
control group	male	29	157	116	23.5304	no	no	no	no	/
control group	female	29	162	110	20.9572	no	no	no	no	/
case group	male	30	186	190	27.4598	yes	yes	no	no	1	2+3
case group	male	30	173	111	18.5439	no	no	yes	no	1	1+4
case group	male	30	185	200	29.2184	yes	yes	no	no	1	1+3
case group	male	30	175	172	28.0816	yes	yes	yes	yes	/	1+3
case group	female	30	165	120	22.0386	no	no	yes	no	/	2+3
case group	male	30	175	115	18.7755	no	no	yes	no	/	2+3
control group	male	30	166	126	22.8625	no	yes	yes	no	2
control group	male	30	166	114	20.6852	no	no	no	no	/
control group	female	30	158	114	22.8329	no	no	yes	no	/
control group	male	30	185	172	25.1278	no	no	no	no	/
control group	male	30	172	148	25.0135	no	no	no	no	/
control group	male	30	173	136	22.7204	no	no	yes	no	/
case group	male	31	165	150	27.5482	yes	no	no	no	1	1+4
case group	male	31	178	184	29.0367	no	no	yes	no	2	1+4
case group	male	31	160	146	28.5156	yes	yes	no	yes	/	2+4
case group	male	31	172	150	25.3515	no	no	no	no	/	1+3
case group	male	31	178	144	22.7244	no	yes	yes	no	/	2+4
case group	male	31	170	100	17.301	no	no	yes	no	/	1+4
case group	female	31	158	111	22.232	no	no	no	no	/	1+3
control group	male	31	172	200	33.8021	yes	yes	yes	yes	1
control group	male	31	170	130	22.4913	no	yes	no	no	1
control group	male	31	163	126	23.7118	yes	yes	no	no	1
control group	male	31	180	165	25.463	no	no	yes	no	/
control group	male	31	180	114	17.5926	no	no	yes	no	/
control group	male	31			#DIV/0!	no	no	no	no	/
case group	male	32	183	157	23.4405	no	yes	yes	yes	1	1+3
case group	male	32	180	163	25.1543	no	no	yes	no	1	1+3
case group	male	32	177	152	24.2587	no	yes	yes	no	2	2+4
case group	male	32	173	180	30.0712	yes	no	no	no	2	2+3
case group	female	32	168	102	18.0697	no	no	no	no	/	1+3
case group	male	32	182	180	27.1706	yes	yes	yes	no	/	2+4
case group	male	32	181	150	22.8931	yes	yes	yes	no	/	1+3
control group	male	32	176	158	25.5036	yes	no	yes	no	1
control group	male	32	165	180	33.0579	no	no	yes	no	1
control group	female	32	160	99	19.3359	yes	yes	yes	no	2
control group	male	32	162	105	20.0046	no	no	no	yes	/
control group	male	32	173	122	20.3816	no	no	no	no	/
control group	male	32	170	115	19.8962	no	no	yes	no	/
control group	female	32	163	110	20.7008	yes	no	no	no	/
control group	male	32	173	135	22.5534	no	yes	yes	no	/
case group	male	33	174	193	31.8734	no	yes	yes	yes	1	2+3
case group	male	33	175	184	30.0408	yes	yes	no	no	1	1+4
case group	male	33	174	170	28.075	no	yes	no	no	1	2+3
case group	male	33	171	134	22.913	no	yes	yes	no	1	1+3
case group	male	33	184	182	26.8785	yes	yes	yes	yes	2	1+4
case group	female	33	168	144	25.5102	yes	yes	yes	no	2	1+3
case group	male	33	170	120	20.7612	yes	no	no	no	2	2+4
case group	male	33	170	130	22.4913	yes	no	no	no	2	2+3
case group	male	33	180	176	27.1605	no	no	no	no	/	1+3
case group	male	33	178	147	23.1978	no	yes	no	no	/	2+4
case group	male	33	170	145	25.0865	no	no	no	no	/	1+3
case group	female	33	155	88	18.3143	no	no	yes	no	/	2+3
case group	male	33	168	160	28.3447	no	yes	yes	no	/	2+4
case group	male	33	168	125	22.1443	yes	yes	no	no	/	1+3
control group	male	33	167	163	29.223	no	no	yes	no	2
control group	male	33	175	162	26.449	no	no	yes	no	2
control group	female	33	157	121	24.5446	no	no	no	no	2
control group	male	33	166	120	21.7738	no	no	no	no	2
control group	male	33	167	138	24.7409	no	no	no	no	/
control group	male	33	155	100	20.8117	no	no	no	no	/
control group	male	33	165	106	19.4674	yes	no	no	no	/
control group	male	33	156	82	16.8475	no	no	no	no	/
control group	male	33	164	116	21.5645	no	no	yes	no	/
control group	female	33	155	120	24.974	no	no	no	no	/
control group	male	33	172	100	16.901	no	no	no	no	/
control group	female	33	159	120	23.7332	no	no	no	no	/
control group	male	33	169	113	19.7822	no	no	no	no	/
case group	male	34	178	97	15.3074	yes	no	no	no	1	1+3
case group	male	34	178	194	30.6148	yes	yes	no	no	1	2+4
case group	male	34	173	164	27.3982	yes	no	yes	no	1	1+4
case group	female	34	160	122	23.8281	no	no	no	no	2	1+3
case group	male	34	168	132	23.3844	no	yes	no	no	2	1+3
case group	female	34	156	134	27.5312	no	no	yes	no	/	2+4
case group	male	34	170	130	22.4913	no	no	no	no	/	1+3
case group	male	34	175	170	27.7551	no	yes	no	no	/	2+3
case group	male	34	178	120	18.937	yes	yes	no	no	/	2+3
case group	male	34	178	218	34.4022	yes	no	yes	no	/	1+3
control group	male	34	165	176	32.3232	no	no	yes	no	1
control group	male	34	177	152	24.2587	yes	yes	no	no	1
control group	male	34	153	112	23.9224	no	no	no	no	1
control group	male	34	178	180	28.4055	no	no	no	no	1
control group	female	34	164	98	18.2183	no	no	no	no	2
control group	male	34	182	137	20.6799	no	yes	no	no	2
control group	female	34	160	110	21.4844	no	no	no	no	/
control group	male	34	175	156	25.4694	no	no	no	no	/
control group	male	34	174	133	21.9646	no	no	no	no	/
control group	male	34	165	130	23.8751	no	no	no	no	/
case group	male	35	165	130	23.8751	yes	yes	no	no	1	2+3
case group	male	35	168	172	30.4705	yes	yes	yes	no	1	1+3
case group	male	35	172	151	25.5206	no	yes	no	no	1	2+4
case group	male	35	175	160	26.1224	no	no	yes	no	2	2+4
case group	male	35	175	160	26.1224	no	no	no	no	2	1+4
case group	male	35	171	146	24.9649	yes	no	no	no	2	1+3
case group	female	35	163	120	22.5827	no	yes	yes	no	2	2+4
case group	female	35	168	140	24.8016	no	yes	yes	no	2	2+4
case group	male	35	175	150	24.4898	no	no	yes	no	/	2+4
case group	female	35	170	113	19.5502	no	no	no	no	/	2+4
case group	male	35	188	200	28.2933	no	no	no	no	/	2+4
case group	female	35	160	116	22.6562	no	no	no	no	/	2+4
case group	male	35	172	122	20.6193	no	yes	no	no	/	2+3
case group	male	35	178	124	19.5682	yes	yes	no	no	/	2+4
control group	male	35	166	124	22.4996	no	no	no	no	2
control group	male	35	175	176	28.7347	yes	yes	no	yes	2
control group	female	35	162	120	22.8624	no	yes	no	no	2
control group	male	35	173	122	20.3816	no	no	no	no	2
control group	male	35	164	170	31.6032	no	no	no	no	/
control group	male	35	165	120	22.0386	no	no	no	no	/
control group	male	35	166	140	25.4028	yes	yes	no	no	/
control group	male	35	168	136	24.093	no	no	no	no	/
control group	male	35	168	145	25.6874	yes	yes	no	yes	/
control group	female	35	165	130	23.8751	no	no	no	no	/
control group	male	35	165	113	20.753	no	no	no	no	/
control group	male	35	160	107	20.8984	no	no	no	no	/
control group	female	35	155	120	24.974	no	no	no	no	/
control group	female	35	162	110	20.9572	no	no	no	no	/
case group	male	36	178	167	26.354	no	no	yes	yes	1	1+3
case group	male	36	174	162	26.7539	no	no	yes	yes	1	1+4
case group	male	36	169	152	26.6097	yes	yes	yes	no	1	1+4
case group	male	36	168	110	19.487	no	yes	no	no	1	1+4
case group	male	36	173	145	24.224	no	no	yes	no	2	2+3
case group	male	36	172	180	30.4218	yes	yes	no	no	2	2+4
case group	male	36	172	142	23.9995	yes	yes	yes	no	/	2+4
case group	male	36	175	142	23.1837	yes	yes	yes	no	/	1+4
case group	male	36	175	140	22.8571	yes	yes	no	no	/	2+3
case group	male	36	173	132	22.0522	no	yes	yes	no	/	2+4
control group	male	36	176	160	25.8264	yes	yes	yes	yes	1
control group	male	36	173	144	24.0569	yes	yes	no	no	2
control group	male	36	186	120	17.343	no	no	no	no	2
control group	male	36	177	136	21.7051	no	no	yes	no	/
control group	male	36	169	130	22.7583	no	no	no	no	/
control group	male	36	163	96	18.0662	no	yes	yes	no	/
control group	male	36	178	140	22.0932	no	no	no	no	/
control group	male	36	168	134	23.7387	yes	yes	yes	no	/
control group	male	36	176	148	23.8895	no	no	no	no	/
control group	male	36	179	162	25.2801	no	no	no	no	/
case group	female	37	165	120	22.0386	no	no	no	no	1	2+3
case group	female	37	163	100	18.8189	yes	yes	yes	no	1	1+3
case group	male	37	171	160	27.3588	no	yes	no	no	1	1+3
case group	female	37	165	103	18.9164	no	no	no	no	2	1+3
case group	male	37			#DIV/0!	no	no	no	no	/	2+4
case group	male	37	188	206	29.1421	no	no	yes	yes	/	2+4
case group	male	37	169	132	23.1084	no	no	no	no	/	2+3
case group	male	37	160	122	23.8281	yes	yes	yes	no	/	1+4
case group	male	37	176	182	29.3776	yes	yes	yes	yes	/	1+3
control group	male	37	169	122	21.3578	no	no	no	no	1
control group	female	37	163	100	18.8189	yes	yes	yes	no	1
control group	male	37	165	130	23.8751	yes	yes	yes	no	2
control group	male	37	177	158	25.2163	no	no	yes	no	/
control group	male	37	171	142	24.281	no	no	no	no	/
control group	male	37	176	144	23.2438	no	no	yes	no	/
control group	female	37	164	120	22.3081	no	no	yes	no	/
control group	male	37	165	138	25.3444	no	no	yes	no	/
control group	male	37	171	96	16.4153	no	no	no	no	/
control group	female	37	164	110	20.4491	yes	yes	yes	no	/
case group	male	38	170	170	29.4118	yes	yes	yes	no	1	1+3
case group	male	38	164	170	31.6032	no	yes	yes	no	1	2+3
case group	male	38	165	124	22.7732	no	yes	yes	no	2	2+3
case group	female	38	163	120	22.5827	no	no	no	no	/	1+3
case group	male	38	176	169	27.2792	yes	yes	yes	no	/	2+3
case group	male	38	171	141	24.11	yes	yes	yes	no	/	2+3
control group	male	38	164	114	21.1927	no	no	no	no	1
control group	male	38	165	120	22.0386	no	no	no	no	/
control group	female	38	158	98	19.6283	no	no	yes	no	/
control group	male	38	175	182	29.7143	yes	yes	yes	no	/
control group	female	38	158	112	22.4323	no	no	no	no	/
control group	male	38	165	140	25.7117	yes	no	no	no	/
case group	male	39	170	160	27.6817	no	no	yes	no	1	2+4
case group	male	39	180	157	24.2284	no	yes	yes	no	2	1+4
case group	male	39	173	150	25.0593	no	yes	no	no	2	2+4
case group	female	39	156	76	15.6147	no	no	no	no	/	2+4
case group	male	39	178	132	20.8307	yes	yes	yes	no	/	2+3
case group	male	39	173	136	22.7204	yes	yes	yes	no	/	2+4
case group	male	39	178	132	20.8307	yes	yes	yes	no	/	2+3
case group	female	39	165	114	20.9366	no	no	yes	no	/	1+3
case group	male	39	175	122	19.9184	yes	yes	no	no	/	2+3
control group	male	39	171	142	24.281	no	no	yes	no	1
control group	male	39	174	127	20.9737	no	no	no	yes	2
control group	male	39	172	123	20.7883	no	no	no	no	2
control group	male	39	166	127	23.044	no	no	no	no	2
control group	male	39	168	138	24.4473	yes	yes	no	no	/
control group	male	39	175	146	23.8367	yes	yes	no	no	/
control group	female	39	161	110	21.2183	no	no	no	no	/
control group	male	39	179	154	24.0317	no	yes	yes	no	/
case group	male	40	170	160	27.6817	yes	yes	no	no	1	2+4
case group	male	40	175	142	23.1837	no	no	no	no	2	1+3
case group	male	40	166	130	23.5883	no	yes	yes	no	2	1+3
case group	male	40	176	146	23.5666	no	yes	no	no	/	2+4
case group	male	40	178	150	23.6713	no	no	no	no	/	2+3
control group	male	40	179	165	25.7483	no	yes	no	yes	1
control group	male	40	174	160	26.4236	no	no	no	no	/
control group	male	40	177	134	21.3859	no	yes	no	no	/
control group	male	40	177	164	26.1738	no	no	no	no	/
control group	male	40	170	123	21.2803	no	no	no	no	/
case group	male	41	181	230	35.1027	yes	yes	yes	no	1	2+4
case group	male	41	170	150	25.9516	yes	yes	no	yes	1	1+3
case group	male	41	178	150	23.6713	no	no	no	no	2	2+4
case group	male	41	182	172	25.963	no	yes	no	no	/	1+3
control group	female	41	154	133	28.0401	no	no	no	no	1
control group	male	41	176	193	31.1532	no	no	no	no	2
control group	male	41	181	172	26.2507	no	no	yes	no	/
control group	male	41	171	116	19.8352	no	no	no	yes	/
control group	male	41	166	114	20.6852	no	no	yes	no	/
control group	male	41	178	175	27.6165	no	no	no	no	/
case group	male	42	175	152	24.8163	no	no	yes	no	1	1+3
case group	male	42	172	160	27.0416	no	no	no	no	1	1+3
case group	male	42	170	146	25.2595	yes	yes	no	no	1	2+3
case group	female	42	175	156	25.4694	yes	yes	no	no	1	1+3
case group	female	42	172	146	24.6755	no	yes	no	no	1	1+3
case group	male	42	173	130	21.7181	yes	yes	yes	no	1	1+3
case group	male	42	170	134	23.1834	no	no	no	no	2	1+3
case group	female	42	158	149	29.843	no	no	no	no	2	1+3
case group	female	42			#DIV/0!	no	no	no	no	/	1+4
case group	male	42	159	134	26.5021	yes	no	no	no	/	2+4
case group	male	42	174	158	26.0933	yes	no	yes	no	/	1+4
case group	male	42	172	192	32.45	no	yes	yes	no	/	2+3
case group	male	42	173	178	29.737	no	yes	no	no	/	2+3
control group	male	42	169	144	25.2092	yes	no	no	no	1
control group	male	42	176	165	26.6335	no	no	yes	no	2
control group	male	42	160	118	23.0469	yes	yes	yes	no	2
control group	male	42	175	160	26.1224	yes	yes	no	no	/
control group	male	42	160	135	26.3672	no	no	yes	no	/
control group	male	42	168	172	30.4705	no	no	no	no	/
control group	male	42	160	132	25.7812	no	no	no	no	/
control group	female	42	162	120	22.8624	no	no	no	no	/
control group	male	42	170	140	24.2215	yes	yes	no	no	/
control group	female	42	150	88	19.5556	no	no	no	no	/
case group	male	43	170	140	24.2215	no	no	no	no	1	1+4
case group	male	43	170	155	26.8166	yes	yes	no	no	1	2+3
case group	female	43	153	91	19.437	no	yes	no	no	/	2+4
case group	male	43	167	150	26.8923	no	yes	yes	no	/	2+4
case group	female	43	158	94	18.8271	no	no	no	no	/	1+3
control group	male	43	177	147	23.4607	no	no	no	no	2
control group	male	43	181	167	25.4876	no	no	yes	yes	/
control group	male	43	183	185	27.621	no	yes	no	no	/
control group	female	43	165	120	22.0386	no	no	no	no	/
case group	male	44	166	134	24.3141	yes	no	no	no	/	1+4
case group	male	44	178	198	31.2461	yes	yes	no	no	/	2+4
control group	male	44	168	142	25.1559	no	no	yes	no	1
control group	male	44	172	150	25.3515	no	no	no	no	/
control group	male	44	169	150	26.2596	no	no	no	no	/
control group	male	44	168	141	24.9787	no	no	no	no	/
case group	male	45	173	190	31.7418	no	yes	no	yes	1	1+3
case group	male	45	169	134	23.4586	no	yes	no	no	1	2+4
case group	male	45	168	150	26.5731	yes	yes	no	no	1	1+3
case group	male	45	183	148	22.0968	yes	no	yes	no	/	2+3
case group	male	45	178	194	30.6148	yes	yes	yes	no	/	1+3
case group	male	45	180	164	25.3086	no	yes	yes	no	/	2+4
case group	male	45	174	168	27.7447	yes	yes	yes	no	/	2+3
control group	female	45	155	112	23.3091	no	no	no	no	/
control group	male	45	178	170	26.8274	yes	yes	no	no	/
control group	male	45	167	126	22.5896	no	no	yes	no	/
control group	male	45	183	160	23.8884	no	no	no	no	/
case group	male	46	177	161	25.695	no	no	no	no	1	1+3
case group	male	46	170	142	24.5675	no	yes	no	no	1	1+3
case group	male	46	170	158	27.3356	yes	no	yes	no	2	2+3
case group	male	46	165	160	29.3848	no	no	no	no	/	1+3
case group	male	46	173	148	24.7252	yes	no	yes	no	/	2+4
control group	male	46	163	140	26.3465	no	no	no	no	2
control group	male	46	175	144	23.5102	yes	yes	yes	no	2
control group	male	46	177	165	26.3334	no	no	no	no	/
control group	female	46	158	120	24.0346	no	yes	no	no	/
control group	male	46	170	130	22.4913	yes	no	yes	no	/
control group	male	46	176	163	26.3107	no	no	yes	no	/
case group	male	47	165	130	23.8751	no	yes	no	no	2	1+3
case group	male	47	172	154	26.0276	no	yes	yes	no	/	1+3
case group	male	47	176	176	28.4091	yes	yes	yes	no	/	1+4
control group	male	47	170	145	25.0865	yes	yes	no	no	2
control group	male	47	168	133	23.5615	no	no	yes	no	/
control group	male	47	172	134	22.6474	no	no	no	no	/
control group	female	48	152	110	23.8054	no	no	no	no	/
control group	male	48	158	95	19.0274	no	yes	no	no	/
case group	female	49	160	114	22.2656	no	yes	no	no	2	2+4
case group	female	49	167	120	21.5139	no	yes	yes	no	/	2+4
case group	male	49	175	153	24.9796	no	no	yes	no	/	1+3
control group	male	49	170	133	23.0104	no	no	no	no	/
control group	male	49	169	150	26.2596	no	no	no	no	/
control group	male	49	156	150	30.8185	no	yes	no	no	/
case group	male	50	165	134	24.6097	no	no	no	no	2	1+3
case group	male	50	162	194	36.9608	no	no	no	no	2	1+3
case group	male	50	179	138	21.5349	no	no	no	no	/	1+4
control group	male	50	173	168	28.0664	no	no	no	no	2
control group	female	50	156	135	27.7367	no	no	no	yes	/
control group	male	50	180	144	22.2222	no	no	no	no	/
case group	male	51	165	120	22.0386	yes	no	yes	no	1	1+3
case group	male	51	167	160	28.6851	yes	yes	no	no	1	2+3
case group	female	51	155	107	22.2685	no	no	no	no	2	1+3
case group	male	51	176	158	25.5036	no	no	no	no	/	2+4
control group	male	51	166	120	21.7738	no	no	no	no	2
control group	male	51	162	117	22.2908	no	no	no	no	2
control group	female	51	155	85	17.6899	no	no	no	no	/
control group	male	51	165	120	22.0386	no	no	no	no	/
case group	male	52	182	173	26.114	no	yes	no	no	1	1+3
case group	male	52	173	154	25.7276	no	no	yes	no	1	1+4
case group	female	52	167	132	23.6652	yes	no	no	no	/	2+3
case group	male	52	172	153	25.8586	no	yes	yes	no	/	1+3
case group	male	52	165	112	20.5693	no	yes	yes	no	/	2+4
control group	male	52	167	127	22.7688	no	no	no	no	/
control group	male	52	174	145	23.9464	no	no	no	no	/
control group	female	52	160	130	25.3906	no	no	no	no	/
control group	male	52	172	178	30.0838	yes	yes	yes	no	/
control group	male	52	177	192	30.6425	no	yes	no	no	/
case group	male	53	169	132	23.1084	no	yes	no	no	1	1+3
case group	male	53	169	150	26.2596	no	yes	no	yes	2	2+4
case group	male	53	164	120	22.3081	yes	yes	yes	no	2	2+4
case group	male	53	178	202	31.8773	yes	yes	no	no	/	1+4
case group	female	53	168	154	27.2817	yes	yes	no	no	/	2+4
case group	male	53	158	118	23.634	yes	yes	no	no	/	2+3
case group	male	53	163	124	23.3355	no	no	yes	no	/	2+4
control group	male	53	172	148	25.0135	no	no	no	no	2
control group	male	53	168	132	23.3844	no	yes	no	no	2
control group	male	53	165	142	26.079	no	yes	no	yes	/
control group	male	53	170	153	26.4706	no	no	no	no	/
control group	male	53	168	160	28.3447	yes	no	yes	no	/
control group	female	53	163	127	23.9	no	no	no	no	/
control group	male	53	169	135	23.6336	no	yes	yes	no	/
case group	male	54	176	160	25.8264	yes	yes	yes	yes	1	1+3
case group	male	54	173	130	21.7181	no	no	no	no	2	2+3
case group	male	54			#DIV/0!	no	no	no	no	/	1+3
case group	male	54	174	154	25.4327	no	no	yes	no	/	1+3
case group	male	54	166	134	24.3141	no	yes	yes	no	/	2+4
control group	male	54	167	130	23.3067	no	no	yes	no	1
control group	male	54	171	140	23.939	yes	yes	no	no	1
control group	male	54	158	115	23.0332	no	no	no	no	/
control group	male	54	162	118	22.4813	no	no	no	no	/
case group	male	55	165	132	24.2424	yes	yes	no	no	1	1+4
case group	female	55	153	94	20.0777	no	no	no	no	/	1+3
case group	female	55	155	85	17.6899	no	no	no	no	/	2+3
control group	male	55	175	150	24.4898	no	no	no	no	1
control group	male	55	160	110	21.4844	no	yes	no	no	1
control group	female	55	165	144	26.4463	no	no	no	no	/
case group	male	56	174	150	24.7721	no	no	no	yes	1	1+3
case group	male	56	166	110	19.9594	yes	yes	no	no	1	1+3
case group	female	56			#DIV/0!	no	no	no	no	2	1+3
case group	female	56	168	118	20.9042	yes	no	yes	no	/	1+3
case group	female	56	159	104	20.5688	no	yes	no	no	/	2+3
control group	male	56	172	133	22.4784	no	no	no	no	1
control group	female	56	163	105	19.7599	no	no	no	no	2
control group	female	56	167	148	26.5338	no	no	no	no	/
control group	male	56	180	142	21.9136	no	no	no	no	/
control group	male	56	169	142	24.8591	no	no	no	no	/
control group	male	56	170	120	20.7612	no	no	no	no	/
case group	male	57	168	140	24.8016	yes	no	no	no	1	2+4
case group	male	57	172	142	23.9995	no	no	no	no	2	2+4
case group	female	57	155	120	24.974	no	no	no	no	/	2+4
case group	female	57	157	132	26.7759	no	no	no	no	/	2+3
control group	female	57	170	120	20.7612	no	no	no	no	1
control group	female	57	160	132	25.7812	no	no	no	no	/
control group	female	57	153	98	20.9321	no	no	no	no	/
case group	male	58	171	145	24.794	no	no	no	no	2	1+3
case group	female	58	165	144	26.4463	no	yes	no	no	2	2+3
control group	male	58	164	127	23.6095	no	no	no	no	1
case group	male	59	165	114	20.9366	yes	yes	no	no	/	1+3
control group	male	59	168	115	20.3727	no	no	yes	no	1
control group	female	59	157	115	23.3275	no	no	no	no	/
control group	male	59	177	152	24.2587	no	no	no	no	/
case group	male	60	164	140	26.0262	no	yes	no	no	2	2+3
case group	male	60	171	164	28.0428	yes	yes	no	yes	2	1+3
control group	female	60	158	137	27.4395	no	no	no	yes	/
control group	male	60	163	116	21.83	no	no	yes	yes	/
case group	male	61	177	140	22.3435	yes	yes	no	no	/	1+3
control group	female	61	160	124	24.2188	no	no	no	no	2
control group	male	61	169	147	25.7344	no	no	yes	yes	/
case group	male	62	166	152	27.5802	no	yes	no	no	1	1+3
case group	female	62	164	112	20.8209	no	no	no	no	/	1+3
case group	female	62	162	106	20.1951	no	no	no	no	/	2+3
case group	male	62	171	150	25.6489	yes	yes	no	no	/	2+3
control group	male	62	180	140	21.6049	no	no	no	no	2
control group	male	62	167	132	23.6652	no	no	no	no	/
control group	male	62	171	154	26.3329	yes	yes	no	no	/
case group	male	63	172	120	20.2812	no	no	no	no	1	1+3
case group	female	63	164	123	22.8659	no	no	no	no	/	1+4
control group	male	63	174	130	21.4692	yes	no	no	no	/
control group	male	63	182	172	25.963	no	no	no	no	/
case group	male	65	168	162	28.699	no	yes	yes	no	/	2+3
case group	male	65	172	160	27.0416	no	yes	no	no	/	2+3
control group	female	65	153	113	24.136	no	no	no	no	2
case group	male	66	162	130	24.7676	yes	yes	no	no	1	1+3
case group	male	66	172	153	25.8586	no	no	no	no	2	1+3
control group	male	66	170	145	25.0865	no	no	no	no	/
control group	male	67	158	128	25.6369	no	no	no	no	1
control group	male	68	161	130	25.0762	yes	yes	no	no	/
case group	female	69	159	112	22.151	no	no	no	no	/	2+4
control group	male	69	150	100	22.2222	no	no	no	no	/
case group	male	70	157	121	24.5446	no	no	no	no	/	1+3
control group	male	70	170	112	19.3772	no	no	no	no	2
case group	male	71	170	118	20.4152	yes	yes	no	no	1	1+4
control group	male	71	165	108	19.8347	no	yes	no	no	/
control group	male	72	172	126	21.2953	no	yes	no	no	/
control group	female	72	155	120	24.974	no	no	no	no	/
case group	male	73	162	140	26.6728	no	no	yes	no	/	1+3
